# Supplementary material for: An open-label pilot study of recombinant granulocyte-colony stimulating factor in Friedreich’s ataxia
Source: Nat Commun. 2022 Aug 9;13:4655. doi: 10.1038/s41467-022-31450-w (PMC9363409; doi:10.1038/s41467-022-31450-w)
Supplement: Supplementary file 4 — Source data file [file 41467_2022_31450_MOESM4_ESM.xlsx]

## Sheet: Table 2
	Clinical vital signs	Day 1						Day 5						Day 19
	Participant	1	2	3	4	5	6	1	2	3	4	5	6	1	2	3	4	5	6
	Temperature C°	37.7	37.9	37.6	37	37	37	37.7	37	37.6	37.8	37	37.8	37.9	37.9	37.6	37.1	37.2	37.2
	Pulse rate (BPM)	85	87	62	64	90	111	85	95	60	90	83	70	109	111	75	77	88	58
	Blood pressure (mmHg)
	Systolic	154	134	116	116	126	143	146	137	100	120	109	123	156	157	114	120	123	123
	Diastolic	91	80	75	78	80	66	93	68	60	78	70	44	94	82	74	73	73	51
	Liver Function	Day 1						Day 6						Day 19
	Participant	1	2	3	4	5	6	1	2	3	4	5	6	1	2	3	4	5	6
	ALT U/l	33	17	21	24	21	21	52	21	26	26	41	16	53	19	28	23	25	18
	Albumin g/l	46	42	39	43	40	41	43	40	42	41	45	40	45	42	39	42	44	38
	Total Bilirubin umol/l	8	5	8	9	9	7	5	5	5	6	5	5	13	8	10	11	13	11
	ALP U/l	97	50	60	72	102	77	261	192	175	198	290	217	127	66	58	78	111	82
	Renal Function	Day 1						Day 6						Day 19
	Participant	1	2	3	4	5	6	1	2	3	4	5	6	1	2	3	4	5	6
	Sodium mmol/l	141	141	141	143	142	138	145	144	142	145	144	143	143	144	140	143	145	141
	Potassium mmol/l	4.2	4.8	4.1	4	3.9	4.9	3.8	4.2	4.5	4.5	4.2	4		5.1	4.3	4.3	4.8	4.3
	Urea mmol/l	4.6	5.5	4	3.9	4.3	4.1	4	5.2	2	4.3	2.9	2.4	4.9	6.5	3.7	3.9	3	3.8
	Bicarbonate mmol/l		26	23	28	24	27	24	27	25	29	23	27		26	22	31	25	27
	Creatinine umol/l	96	62	59	62	67	70	83	65	59	64	73	86	78	57	48	55	62	74
	Calcium mmol/l		2.48	2.4	2.44	2.43	2.45	2.52	2.56	2.65	2.52	2.5	2.55		2.52	2.39	2.49	2.52	2.42
	Adjusted Calcium mmol/l		2.47	2.42	2.42	2.44	2.45	2.5	2.57	2.64	2.52	2.45	2.56		2.51	2.41	2.48	2.48	2.46
	Phosphate mmol/l		1.09	1.11	1.31	1	0.98	0.8	1.23	1.17	1.19	1.44	0.95		1.06	0.91	1.3	1.13	0.85
	Total Protein g/l		71	74	71	76	73	78	74	74	70	77	74		74	70	71	75	69
	Urate umol/l		329	188	250	326	213	486	536	263	347	416	390		331	184	260	273	213
	Full Blood Count	Day 1						Day 6						Day 19
	Participant	1	2	3	4	5	6	1	2	3	4	5	6	1	2	3	4	5	6
	RBC 1012/l	5.56	4.2	5.01	4.93	5.13	4.33	5.28	4.09	5.01	5.19	5.05	4.02	4.96	4.04	4.57	4.61	4.58	3.83
	MCV fl	87.1	92.6	93.6	86	89.3	95.6	89	94.9	91.2	86.7	91.5	96.5	105.8	92.3	93.9	85	94.1	95.6
	MCH pg	29	30.2	30.5	28.8	29.8	31.2	29	30.6	29.9	28.3	28.5	31.1	29.2	30.7	30.6	28.4	30.3	31.1
	MCHC g/l	333	326	326	335	334	326	326	322	328	327	312	322	276	332	326	334	323	325
	Platelets 109/l	304	256	280	260	259	350	273	242	253	272	267	295	362	392	379	299	342	405
	Haemoglobin g/l	161	127	153	142	153	135	153	125	150	147	144	125	145	124	140	131	139	119
	White Cell Count 109/l	11.81	4.7	7.48	6.62	8	6.33	59.85	43.88	38.97	39.25	62.56	66.35	8.53	5.07	5.84	4.9	5.66	3.47
	Haematocrit l/l	0.484	0.389	0.469	0.424	0.458	0.414	0.47	0.388	0.457	0.45	0.462	0.388	0.525	0.373	0.429	0.392	0.431	0.366
	RDW	12.5	12.5	13.3	13.9	12.8	12.2	13.1	13.3	14	14.7	13.2	13.1	14.7	13.2	14	14.3	13.5	12.4
	Neutrophils 109/l	8.03	2.7	4.86	4.67	5.04	3.98	48.54	35.41	32.97	33.48	46.04	49.76	6.2	2.77	4.09	2.85	2.98	2.01
	Lymphocytes 109/l	2.79	1.58	1.67	1.26	2.4	1.59	7	4.74	2.88	2.36	7.76	6.64	1.8	1.82	0.91	1.27	2.18	0.95
	Monocytes 109/l	0.81	0.38	0.68	0.45	0.47	0.53	3.71	3.51	2.57	2.9	4.07	5.31	0.44	0.42	0.53	0.58	0.42	0.34
	Eosinophils 109/l	0.13	0.02	0.19	0.2	0.06	0.19	0.48	0.18	0.47	0.43	0.31	1.33	0.03	0.03	0.2	0.15	0.04	0.14
	Basophils 109/l	0.05	0.02	0.08	0.04	0.02	0.04	0.12	0.04	0.08	0.08	0	0	0.05	0.03	0.11	0.05	0.04	0.03

## Sheet: Fig 2
	Fig 2 - The frequency of circulating CD34+ and CD34+CD133+ HSCs in the peripheral blood
	Day1	Cells
	Participant	CD34+ cells 106/ L	CD34+ CD133+ cells 106/ L
	1	3.36793	0
	2	6.20053	2.65737
	3	15.8109	1.43736
	4	7.65255	0
	5	6.42708	0
	6	5.25233	1.34675
	Day5	Cells
	Participant	CD34+ cells 106/ L	CD34+ CD133+ cells 106/ L
	1	99.1039	20.6989
	2	100.796	7.25734
	3	74.0973	11.1146
	4	73.9562	2.84447
	5	44.4456	30.2938
	6	198.18	70.7786

## Sheet: Fig 3
	Fig 3a - Concentration of frataxin protein in PB MNCs (pg/μg total protein)
	Day	Participant
		1	2	3	4	5	6
	1	3.35103	3.60524	3.71581	0.542245	1.07708	2.29167
	6	2.62296	4.22894	6.85292	2.18057	2.04656	5.11427
	8	4.33937	3.36174	6.23663	1.3612	1.94435	5.39718
	10	6.99704	8.11198	5.83142	2.0692	1.29794	3.90709
	15	6.1202	7.55943	4.22652	1.39732	1.71884	4.72382
	19	3.80131	5.6739	4.34726	0.965908	1.58031	2.84065
	Fig 3b - Concentration of frataxin protein in platelets (pg/μg total protein)
	Day	Participant
		1	2	3	4	5	6
	1	2.14856	2.55643	0.980425	0.849465	0.745624	2.31157
	6	3.38617	6.49169	1.77713	0.681673	0.982989	4.10167
	8	4.55283	5.89236	1.99665	1.44894	1.4984	3.41768
	10	4.36216	3.94335	1.4837	0.660963	1.29501	3.23949
	15	3.74597	3.48015	0.992456	0.71032	1.37049	4.00143
	19	2.62453	3.96583	1.64094	1.08584	1.274	3.28411
	Fig 3c, 3d (Raw Data plotted in 3a) - Proportional changes in frataxin protein concentration in PB MNCs, relative to baseline (Day 1) levels
	Day	Participant
		1	2	3	4	5	6
	1	1	1	1	1	1	1
	6	0.782733	1.173	1.84426	4.02137	1.9001	2.23168
	8	1.29494	0.93246	1.6784	2.51031	1.8052	2.35513
	10	2.08802	2.25005	1.56936	3.81598	1.20505	1.70491
	15	1.82636	2.09679	1.13744	2.57691	1.59583	2.0613
	19	1.13437	1.57379	1.16994	1.78131	1.46722	1.23956
	Red text denotes Pmax values
	Fig 3e, 3f (Raw Data plotted in 3b) - Proportional changes in frataxin protein concentration in platelets, relative to baseline (Day 1) levels
	Day	Participant
		1	2	3	4	5	6
	1	1	1	1	1	1	1
	6	1.57602	2.53936	1.81261	0.802473	1.31834	1.77441
	8	2.11901	2.30492	2.03651	1.70571	2.00959	1.47851
	10	2.03027	1.54252	1.51333	0.778094	1.73681	1.40142
	15	1.74348	1.36133	1.01227	0.836197	1.83805	1.73104
	19	1.22153	1.55131	1.67371	1.27827	1.70864	1.42072
	Red text denotes Pmax values

## Sheet: Fig 4
	Fig 4a, 4b (Raw Data) - Aconitase activity in PB MNCs (microunit/μg total protein)
	Day	Participant
		1	2	3	4	5	6
	1	0.356992	0.131641	0.0721319	0.689547	0.613122	0.238362
	6	0.340717	0.189997	0.590538	0.153741	0.4981	0.409549
	8	0.146948	0.243779	0.464615	0.431365	0.95162	0.768876
	10	0.287619	0.177893	0.390047	0.36893	1.50447	0.593674
	15	0.752233	0.417907	0.594507	1.10655	1.28507	1.18375
	19	0.411378	0.166634	0.787772	0.556229	0.447082	1.40417
	Fig 4a, 4b - Proportional changes in Aconitase activity in PB MNCs, relative to baseline (Day 1) levels
	Day	Participant
		1	2	3	4	5	6
	1	1	1	1	1	1	1
	6	0.954412	1.4433	8.18692	0.22296	0.812401	1.71818
	8	0.411628	1.85185	6.44118	0.625578	1.55209	3.22566
	10	0.805672	1.35135	5.40741	0.535032	2.45378	2.49064
	15	2.10714	3.1746	8.24194	1.60474	2.09594	4.96617
	19	1.15234	1.26582	10.9213	0.806658	0.72919	5.89091
	Red text denotes Pmax values
	Fig 4c, 4d (Raw Data) - SDH activity in PB MNCs (microunit/μg total protein)
	Day	Participant
		1	2	3	4	5	6
	1	0.917056	17.4718	5.09563	3.4219	5.55886	3.75738
	6	2.78488	15.688	3.47645	6.91139	3.65583	5.76132
	8	2.67386	33.1902	15.2505	4.01212	5.70398	9.27707
	10	0.852515	4.56979	5.32296	1.93852	12.8824	10.6091
	15	5.57414	16.1031	9.27225	11.7622	12.4799	4.71857
	19	11.6244	5.13667	4.52661	4.28659	5.31705	8.05153
	Fig 4c, 4d - Proportional changes in SDH activity in PB MNCs, relative to baseline (Day 1) levels
	Day	Participant
		1	2	3	4	5	6
	1	1	1	1	1	1	1
	6	3.03676	0.897905	0.682243	2.01975	0.657658	1.53333
	8	2.9157	1.89964	2.99287	1.17248	1.0261	2.46903
	10	0.929622	0.261552	1.04461	0.566504	2.31746	2.82353
	15	6.0783	0.921659	1.81965	3.43734	2.24504	1.25581
	19	12.6758	0.293998	0.888332	1.25269	0.956499	2.14286
	Red text denotes Pmax values

## Sheet: Fig 5
	Fig 5a, 5b (Raw Data) - Relative expression of PGC-1α, normalised to beta actin levels, in PB MNCs (Unit of measure - Integrated density)
	Day	Participant
		1	2	3	4	5	6
	1	1.15117	0.969329	1.746	1.96597	0.984506	0.878779
	6	2.8943	3.18661	2.01784	2.48571	4.46638	4.31479
	8	2.55133	2.52956	2.57036	2.46583	2.74779	4.44337
	10	1.16365	2.22566	1.79548	3.0253	2.71892	1.54243
	15	1.92845	1.6196	1.60954	7.38731	1.74654	1.4119
	19	2.30067	1.43443	1.22019	4.64265	1.58787	1.69454
	Fig 5a, 5b - Proportional changes in PGC-1α expression in PB MNCs, relative to baseline (Day 1) levels
	Day	Participant
		1	2	3	4	5	6
	1	1	1	1	1	1	1
	6	2.51423	3.28744	1.15569	1.26437	4.53667	4.90999
	8	2.21629	2.6096	1.47214	1.25426	2.79103	5.0563
	10	1.01084	2.29608	1.02834	1.53884	2.76171	1.7552
	15	1.67521	1.67085	0.921842	3.7576	1.77402	1.60666
	19	1.99855	1.47982	0.698852	2.36151	1.61286	1.92829
	Red text denotes Pmax values
	Fig 5c, 5d (Raw Data) - Relative expression of NRF1, normalised to beta actin levels, in PB MNCs (Unit of measure - Integrated density)
	Day	Participant
		1	2	3	4	5	6
	1	1.26162	1.33118	0.971814	0.644117	0.763109	0.385441
	6	0.826769	0.916471	1.05907	0.828447	0.688999	0.747223
	8	0.999307	0.896265	0.680167	0.88624	0.660755	0.461993
	10	1.41812	0.968603	0.799869	1.01328	0.64207	0.596347
	15	1.09438	1.42705	1.85595	2.2285	0.674574	0.764917
	19	1.11461	1.49984	0.793657	1.07302	0.378433	0.964862
	Fig 5c, 5d - Proportional changes in NRF1 expression in PB MNCs, relative to baseline (Day 1) levels
	Day	Participant
		1	2	3	4	5	6
	1	1	1	1	1	1	1
	6	0.655321	0.688465	1.08978	1.28617	0.902884	1.93862
	8	0.79208	0.673286	0.699894	1.3759	0.865872	1.19861
	10	1.12405	0.727627	0.823068	1.57314	0.841387	1.54718
	15	0.867436	1.07202	1.90978	3.45977	0.883981	1.98452
	19	0.883475	1.1267	0.816676	1.66587	0.495909	2.50327
	Red text denotes Pmax values
	Fig 5e, 5f (Raw Data) - Relative expression of Nrf2, normalised to beta actin levels, in PB MNCs (Unit of measure - Integrated density)
	Day	Participant
		1	2	3	4	5	6
	1	0.764157	0.68567	0.715991	0.663311	0.775219	0.663412
	6	0.858248	0.822632	0.625339	0.983288	1.10258	1.37584
	8	0.75878	0.737141	0.777405	0.967619	1.06908	1.26492
	10	0.682521	0.6855	0.602494	1.05189	1.08942	0.800878
	15	0.832759	0.775915	0.965445	3.28956	1.4241	1.0198
	19	1.17527	0.898104	0.718931	2.12736	0.735624	0.997019
	Fig 5e, 5f - Proportional changes in Nrf2 expression in PB MNCs, relative to baseline (Day 1) levels
	Day	Participant
		1	2	3	4	5	6
	1	1	1	1	1	1	1
	6	1.12313	1.19975	0.87339	1.48239	1.42228	2.07388
	8	0.992964	1.07507	1.08578	1.45877	1.37907	1.90669
	10	0.893169	0.999752	0.841483	1.58581	1.4053	1.20721
	15	1.08978	1.13161	1.3484	4.9593	1.83702	1.5372
	19	1.53799	1.30982	1.00411	3.20719	0.948924	1.50286
	Red text denotes Pmax values
